# Supplementary material for: Growth, Survival, and Intestinal Health Alterations in Mediterranean Yellowtail (Seriola dumerili) Due to Alternatives to Fishmeal and Fish Oil
Source: Curr Issues Mol Biol. 2024 Jan 17;46(1):753–72. doi: 10.3390/cimb46010049 (PMC10814527; doi:10.3390/cimb46010049)
Supplement: Supplementary file 1 [file cimb-46-00049-s001.zip]

Archive with 1 entries (1 files):
- cimb-2778204-supplementary.pdf
